# Supplementary material for: Factors Related to Compliance with Recommendations for Hearing Aid Counseling: A Pilot Study
Source: Audiol Res. 2025 Oct 11;15(5):136. doi: 10.3390/audiolres15050136 (PMC12561794; doi:10.3390/audiolres15050136)
Supplement: Supplementary file 1 [file audiolres-15-00136-s001.zip]

Archive with 1 entries (1 files):
- audiolres-3778142-supplementary.pdf
